# Supplementary material for: Comparative Genomic Analysis of ST131 Subclade C2 of ESBL-Producing E. coli Isolates from Patients with Recurrent and Sporadic Urinary Tract Infections
Source: Microorganisms. 2023 Jun 21;11(7):1622. doi: 10.3390/microorganisms11071622 (PMC10384980; doi:10.3390/microorganisms11071622)
Supplement: Supplementary file 1 [file microorganisms-11-01622-s001.zip]

Archive with 1 entries (1 files):
- microorganisms-2406198-supplementary material.pdf
